# Supplementary material for: Resident Satisfaction of Urban Green Spaces through the Lens of Landsenses Ecology
Source: Int J Environ Res Public Health. 2022 Nov 18;19(22):15242. doi: 10.3390/ijerph192215242 (PMC9690267; doi:10.3390/ijerph192215242)
Supplement: Supplementary file 1 [file ijerph-19-15242-s001.zip]

Archive with 1 entries (1 files):
- ijerph-1980299-supplementary.pdf
